# Supplementary material for: Prediction of Clinical Outcomes with Explainable Artificial Intelligence in Patients with Chronic Lymphocytic Leukemia
Source: Curr Oncol. 2023 Feb 4;30(2):1903–15. doi: 10.3390/curroncol30020148 (PMC9955184; doi:10.3390/curroncol30020148)
Supplement: Supplementary file 1 [file curroncol-30-00148-s001.zip]

Archive with 1 entries (1 files):
- curroncol-2193677-supplementary.pdf
